# Supplementary material for: Discovering the Anti-Inflammatory Potential of Compounds Isolated from the Aerial Parts of Gelasia tomentosa (L.) Zaika, Sukhor. & N.Kilian (Syn. Scorzonera tomentosa), Through In Vitro Techniques and Advanced In Silico Modeling Approaches
Source: Molecules. 2025 Dec 20;31(1):19. doi: 10.3390/molecules31010019 (PMC12786445; doi:10.3390/molecules31010019)
Supplement: Supplementary file 1 [file molecules-31-00019-s001.zip]

Archive with 1 entries (1 files):
- molecules-4007622-supplementary.pdf
